# Supplementary material for: A Novel Reading Scheme for Assessing the Extent of Radiographic Abnormalities and Its Association with Disease Severity in Sputum Smear-Positive Tuberculosis: An Observational Study in Hyderabad/India
Source: PLoS One. 2015 Sep 18;10(9):e0138070. doi: 10.1371/journal.pone.0138070 (PMC4575099; doi:10.1371/journal.pone.0138070)
Supplement: S1 Fig — (ZIP) [file pone.0138070.s001.zip]

Archive with 1 entries (1 files):
- S1 Figure.tif
