# Supplementary material for: A Novel Reading Scheme for Assessing the Extent of Radiographic Abnormalities and Its Association with Disease Severity in Sputum Smear-Positive Tuberculosis: An Observational Study in Hyderabad/India
Source: PLoS One. 2015 Sep 18;10(9):e0138070. doi: 10.1371/journal.pone.0138070 (PMC4575099; doi:10.1371/journal.pone.0138070)
Supplement: S2 Fig — In each radiograph a lesion is marked by an arrow. There was either agreement (a, b) or no agreement (c, d) among radiologists in interpreting these lesions as cavities. (ZIP) [file pone.0138070.s002.zip]

Archive with 1 entries (1 files):
- S2 Figure.tif
